# Supplementary material for: The Isotopic Signature of Lead Emanations during the Fire at Notre Dame Cathedral in Paris, France
Source: Int J Environ Res Public Health. 2021 May 19;18(10):5420. doi: 10.3390/ijerph18105420 (PMC8159146; doi:10.3390/ijerph18105420)
Supplement: Supplementary file 1 [file ijerph-18-05420-s001.zip]

Archive with 1 entries (1 files):
- ijerph-1209084-supplementary.pdf
